# Supplementary material for: Changes in Neutrophil Count During Valganciclovir Therapy for Symptomatic Congenital Cytomegalovirus Infection
Source: Biomedicines. 2025 Jul 16;13(7):1739. doi: 10.3390/biomedicines13071739 (PMC12292696; doi:10.3390/biomedicines13071739)
Supplement: Supplementary file 1 [file biomedicines-13-01739-s001.zip]

Archive with 1 entries (1 files):
- biomedicines-3728259-supplementary.pdf
